# Supplementary material for: Evaluation of saliva self-collection devices for SARS-CoV-2 diagnostics
Source: BMC Infect Dis. 2022 Mar 25;22:284. doi: 10.1186/s12879-022-07285-7 (PMC8953967; doi:10.1186/s12879-022-07285-7)
Supplement: Supplementary file 6 — Additional file 6: Table S1. Internal reliability of survey question measured with Cronbach’s alpha. [file 12879_2022_7285_MOESM6_ESM.xlsx]

## Sheet: Sheet1
	Additional file 6: Table S1 Internal reliability of survey question measured with Cronbach’s alpha.
	Survey	Question No.	alpha	Question text
	Observer	1	0.3799	Did the study participant read the instructions?
		2	0.9684	Did the study participant appear confident in their ability to follow the instructions?
		3	0.5534	Did the study participant properly wash their hands before and after sample collection?
		4	0.4434	Did the study participant appear to properly follow instructions for sample collection set up?
		5	0.8518	Did the study participant appear to properly follow instructions for adequate sample collection?
		8	0.8256	Did the study participant securely fasten the collection tube?
		9	0.6961	Did the study participant clean down the outside of the sample tube following collection?
		10	0.8208	Did the study participant properly store their sample in the biohazard bag after collection?
		11	0.4703	Did the study participant appear to struggle with any particular step? If so, explain which.
	Participant	1	0.5617	Did you read all the instructions carefully prior to collecting the sample?
		2	0.748	Did you feel that you needed help while collecting your sample?
		3	0.5382	Do you feel confident that you collected the sample properly?
		4	0.4737	Did sample collection cause you physical discomfort?
		5	0.2517	Was collecting the sample difficult in general?
		6	0.2229	Was it difficult to put the appropriate amount of saliva into the tube?
		7	0.2251	Did you get any saliva on the outside of the collection tube?
		8	0.7217	Did you know what to do if saliva came into contact with the outside of the collection tube?
		9	0.9411	Did you understand that if you did not follow the procedure exactly, you might get a false result?
		10	0.9121	Did the instructions clearly explain how to collect the sample?
	Laboratory	1	0	The sample was of sufficient volume (200-500 ul)
		2	1	The sample was easy to pipette
		3	1	The sample was normal, true saliva
		4	1	The sample was free from food particles
		5	0.916	The sample was not unusually discolored
