# Supplementary material for: Evaluation of saliva self-collection devices for SARS-CoV-2 diagnostics
Source: BMC Infect Dis. 2022 Mar 25;22:284. doi: 10.1186/s12879-022-07285-7 (PMC8953967; doi:10.1186/s12879-022-07285-7)
Supplement: Supplementary file 7 — Additional file 7: Table S2. Internal reliability for survey questions. The majority of internally reliable survey questions did not differ significantly across collection devices. (a) Analysis of responses for participant and observer survey questions found to be internally reliable with Cronbach’s alpha. (b) Analysis of laboratory survey responses. [file 12879_2022_7285_MOESM7_ESM.xlsx]

## Sheet: Sheet1
	Additional file 7: Table S2 Internal reliability for survey questions The majority of internally reliable survey questions did not differ significantly across collection devices. (a) Analysis of responses for participant and observer survey questions found to be internally reliable with Cronbach’s alpha. (b) Analysis of laboratory survey responses.
	a)	Survey	Question No.	P-value	b)	Question No.	Statistic	Value
		Observer	2	0.6668		1	P-value	0.3256
			3	0.2541		2	Mean (st. dev.)	4.87 (0.346)
			5*	0.0267		3	Mean (st. dev.)	4.87 (0.346)
			8	0.2436		4	Mean (st. dev.)	4.77 (0.568)
			9	0.2256		5	P-value	0.4862
			10	0.3144		6	P-value	0.1192
		Participant	1	0.4736
			2	0.7566
			3	0.3315
			8	0.556
			9	0.2612
			10	0.2002
