# Supplementary material for: Evaluation of saliva self-collection devices for SARS-CoV-2 diagnostics
Source: BMC Infect Dis. 2022 Mar 25;22:284. doi: 10.1186/s12879-022-07285-7 (PMC8953967; doi:10.1186/s12879-022-07285-7)
Supplement: Supplementary file 8 — Additional file 8: Table S6. Cycle threshold values for nucleocapsid and RNase P genes from simulated shipping data. Saliva samples were spiked at 50 and 12 SARS CoV-2 copies/µL, then processed fresh, with the summer or winter profiles. [file 12879_2022_7285_MOESM8_ESM.xlsx]

## Sheet: Sheet1
	Additional file 8: Table S6: Cycle threshold values for nucleocapsid and RNase P genes from simulated shipping data. Saliva samples were spiked at 50 and 12 SARS CoV-2 copies/ µL, then processed fresh, with the summer or winter profiles.
		Winter profile				Summer profile				Fresh samples (control)
		50 copies/µL		12 copies/µL		50 copies/µL		12 copies/µL		50 copies µL		12 copies/µL
	Replicate	N1	RP	N1	RP	N1	RP	N1	RP	N1	RP	N1	RP
	1	34.29	26.75	34.14	24.42	31.45	28.44	34.75	28.15	33.05	31.45	35.26	30.86
	2	33.45	26.65	35.16	26.61	31.12	27.33	34.84	26.61	33.3	30.37	34.89	30.38
	3	33.24	26.98	35.29	27.23	31.8	28.42	37.59	28.51	33.47	30.96	35.4	29.46
	4	33.05	27.1	34.42	28.19	31.22	28.43	36.07	29.2
	5	32.94	27.08	34.74	27.02	31.26	29.7	43.47	29.31
	6	33.58	27.32	36.34	28.17	31.05	29.56	37.36	29.68
	7	33.24	27.44	36.43	27.32	31.5	30.14	36.12	29.92
	8	32.94	27.84	35.05	28.71	31.51	29.83	36.29	30.05
	9	33.48	28.25	36.95	28.04	32.61	30.46	36.79	29.9
	10	33.23	28.26	36.15	28.44	31.13	29.94	36.94	29.87
	11	32.55	25.54			31.8	29.13
	12	33.43	26.52			31.42	28.55
	13	33.29	27.09			31.3	27.1
	14	33.12	27.4			31.33	27.94
	15	32.85	27.57			31.34	28.44
	16	32.96	28.37			31.17	28.93
	17	33.35	27.83			31.29	29.16
	18	33.61	28.13			31.8	29.75
	19	32.6	27.59			31.28	29.41
	20	33.29	28.45			31.41	29.41
